# Supplementary material for: Combining species distribution modeling and field surveys to reappraise the geographic distribution and conservation status of the threatened thin-spined porcupine (Chaetomys subspinosus)
Source: PLoS One. 2018 Nov 27;13(11):e0207914. doi: 10.1371/journal.pone.0207914 (PMC6258534; doi:10.1371/journal.pone.0207914)
Supplement: S1 Data — Direct observation data provided by colleagues were included only with the previous consent and species' identification confirmed by us through pictures. (XLS) [file pone.0207914.s001.xls]

## Sheet: Confirmed occurrences
Record	Municipality	State	Longitude	Latitude	Reference
1	Santa Luzia do Itanhi	SE	-37.42	-11.38	This study
2	Santa Luzia do Itanhi	SE	-37.42	-11.38	This study
3	Araçás	BA	-38.2	-12.2	[1]
4	Catú	BA	-38.38	-12.37	[1]
5	Mata de São João	BA	-37.99	-12.51	This study
6	Dias dávila	BA	-38.36	-12.56	This study
7	Mata de São João	BA	-38.04	-12.56	This study
8	Cachoeira	BA	-38.91	-12.64	This study
9	São Francisco do Conde	BA	-38.63	-12.72	This study
10	Camaçari	BA	-38.19	-12.74	This study
11	Simões Filho	BA	-38.42	-12.81	This study
12	Simões Filho	BA	-38.45	-12.82	This study
13	Lauro de Freitas	BA	-38.31	-12.87	This study
14	Salvador	BA	-38.38	-12.88	This study
15	Salvador	BA	-38.42	-12.92	NHMUK [1]
16	Salvador	BA	-38.39	-12.94	This study
17	Ubaíra	BA	-39.67	-13.11	This study
18	Valença	BA	-39.02	-13.3	[1]
19	Cravolândia	BA	-39.85	-13.37	[1]
20	Ituberá	BA	-39.17	-13.77	This study
21	Igrapiúna	BA	-39.2	-13.82	This study
22	Ibirapitanga	BA	-39.38	-14.05	[1]
23	Maraú	BA	-39.05	-14.19	This study
24	Itacaré	BA	-39.02	-14.33	This study
25	Itacaré	BA	-39.01	-14.38	This study
26	Itacaré	BA	-39.11	-14.43	This study
27	Itacaré	BA	-39.19	-14.47	This study
28	Uruçuca	BA	-39.14	-14.49	This study
29	Uruçuca	BA	-39.14	-14.49	This study
30	Uruçuca	BA	-39.24	-14.51	This study
31	Uruçuca	BA	-39.24	-14.51	This study
32	Ilhéus	BA	-39.22	-14.65	This study
33	Ilhéus	BA	-39.23	-14.65	This study
34	Ilhéus	BA	-39.16	-14.65	This study
35	Ilhéus	BA	-39.16	-14.65	This study
36	Ilhéus	BA	-39.17	-14.67	This study
37	Ilhéus	BA	-39.16	-14.68	NHMUK [1]
38	Ilhéus	BA	-39.17	-14.68	This study
39	Ilhéus	BA	-39.09	-14.7	This study
40	Ilhéus	BA	-39.16	-14.71	This study
41	Ilhéus	BA	-39.08	-14.73	This study
42	Ilhéus	BA	-39.09	-14.81	This study
43	Ilhéus	BA	-39.1	-14.81	This study
44	Ilhéus	BA	-39.1	-14.81	This study
45	Ilhéus	BA	-39.1	-14.81	This study
46	Ilhéus	BA	-39.1	-14.81	This study
47	Ilhéus	BA	-39.1	-14.83	This study
48	Barra do Choça	BA	-40.65	-14.87	This study
49	Itapé	BA	-39.42	-14.91	This study
50	Itapé	BA	-39.42	-14.91	This study
51	Ilhéus	BA	-39.01	-14.99	This study
52	Una	BA	-39.14	-15.11	This study
53	Una	BA	-39.14	-15.12	This study
54	Una	BA	-39.17	-15.14	This study
55	Una	BA	-39.17	-15.14	This study
56	Una	BA	-39.15	-15.14	This study
57	Ilhéus	BA	-39.01	-15.16	This study
58	Una	BA	-39.06	-15.17	This study
59	Una	BA	-39.06	-15.18	This study
60	Arataca	BA	-39.35	-15.18	This study
61	Una	BA	-39.01	-15.2	This study
62	Una	BA	-39.01	-15.2	This study
63	Una	BA	-39.06	-15.37	This study
64	Una	BA	-39.06	-15.37	This study
65	Una	BA	-39.06	-15.37	This study
66	Una	BA	-39.06	-15.37	This study
67	Una	BA	-39.06	-15.37	This study
68	Canavieiras	BA	-39.01	-15.45	This study
69	Canavieiras	BA	-39.01	-15.45	This study
70	Canavieiras	BA	-39.01	-15.47	This study
71	Canavieiras	BA	-39.01	-15.47	This study
72	Itapebí	BA	-39.53	-15.97	[1]
73	Nova Viçosa	BA	-39.45	-17.87	[2]
74	Sooretama	ES	-40.18	-19.01	Mamiferos-ES (2546)
75	Linhares	ES	-39.92	-19.67	[1]
76	Linhares	ES	-39.88	-19.67	This study
77	Linhares	ES	-39.92	-19.68	Mamiferos-ES (3006)
78	Aracruz	ES	-40.27	-19.82	MBML (1770)
79	Aracruz	ES	-40.16	-19.87	Mamiferos-ES (2132)
80	Santa Teresa	ES	-40.55	-19.88	Mamiferos-ES (2999)
81	Aracruz	ES	-40.16	-19.9	Mamiferos-ES (2446)
82	Santa Teresa	ES	-40.53	-19.9	[1]
83	Aracruz	ES	-40.12	-19.91	Mamiferos-ES (2454)
84	Santa Teresa	ES	-40.6	-19.92	Mamiferos-ES (152)
85	Santa Teresa	ES	-40.6	-19.92	Mamiferos-ES (1765)
86	Santa Teresa	ES	-40.61	-19.92	Mamiferos-ES (2804)
87	Santa Teresa	ES	-40.6	-19.93	Mamiferos-ES (3001)
88	Santa Teresa	ES	-40.6	-19.93	[1]
89	Santa Teresa	ES	-40.6	-19.94	MBML (3008)
90	Santa Teresa	ES	-40.6	-19.94	MBML (371)
91	Santa Teresa	ES	-40.6	-19.94	MBML (3450)
92	Santa Teresa	ES	-40.6	-19.94	MBML (154)
93	Santa Teresa	ES	-40.6	-19.94	MBML (1841)
94	Aracruz	ES	-40.15	-19.97	This study
95	Santa Teresa	ES	-40.54	-19.97	MBML (2132)
96	Santa Teresa	ES	-40.54	-19.97	MBML (2636)
97	Santa Teresa	ES	-40.54	-19.97	This study
98	Santa Teresa	ES	-40.53	-19.98	Mamiferos-ES (1964)
99	Santa Teresa	ES	-40.53	-19.98	Mamiferos-ES (2447)
100	Santa Teresa	ES	-40.53	-19.98	Mamiferos-ES (2448)
101	Santa Teresa	ES	-40.54	-19.98	Mamiferos-ES (2126)
102	Santa Maria de Jetibá	ES	-40.75	-20.04	MBML (2785)
103	Santa Maria de Jetibá	ES	-40.74	-20.06	Mamiferos-ES (3350)
104	Domingos Martins	ES	-40.63	-20.38	UFES (1910)
105	Guarapari	ES	-40.4	-20.56	This study
106	Guarapari	ES	-40.4	-20.56	This study
107	Guarapari	ES	-40.4	-20.56	This study
108	Guarapari	ES	-40.41	-20.57	This study
109	Guarapari	ES	-40.41	-20.57	[3]
110	Guarapari	ES	-40.41	-20.58	[3]
111	Guarapari	ES	-40.41	-20.58	Mamiferos-ES (2449)
112	Guarapari	ES	-40.41	-20.58	Mamiferos-ES (2609)
113	Guarapari	ES	-40.42	-20.59	Mamiferos-ES (2945)
114	Guarapari	ES	-40.42	-20.61	[3]
115	Alfredo Chaves	ES	-40.85	-20.62	NHMUK [1]
116	Guarapari	ES	-40.51	-20.66	MBML (3031)
117	Guarapari	ES	-40.5	-20.67	MBML (2830)

## Sheet: References
References
1	Oliver WLR, Santos IL. Threatened endemic mammals of the Atlantic forest region of south-eastern Brazil. Jersey: Jersey Wildlife Preservation Trust Special Scientific 4; 1991.
2	Bergallo HG. Novo registro de ocorrência do ouriço-preto Chaetomys subspinosus (Rodentia: Echimyidae) no sul da Bahia. In: XII CONGRESSO BRASILEIRO DE ZOOLOGIA, UFPE, editors. Recife; 1998. p. 22.
3	Oliveira PA, Lima RBS, Chiarello AG. Home range, movements and diurnal roosts of the endangered thin-spined porcupine, Chaetomys subspinosus (Rodentia: Erethizontidae), in the Brazilian Atlantic Forest. Mamm Biol - Zeitschrift für Säugetierkd. Elsevier GmbH; 2012;77: 97–107. doi:10.1016/j.mambio.2011.09.005
