# Supplementary material for: Combining species distribution modeling and field surveys to reappraise the geographic distribution and conservation status of the threatened thin-spined porcupine (Chaetomys subspinosus)
Source: PLoS One. 2018 Nov 27;13(11):e0207914. doi: 10.1371/journal.pone.0207914 (PMC6258534; doi:10.1371/journal.pone.0207914)
Supplement: S2 Data — (XLS) [file pone.0207914.s002.xls]

## Sheet: Interview_data
Record	Municipality	State	Longitude	Latitude	Chaetomys evidence	Reference
1	Jequiá da Praia	AL	-36.0312	-10.044	no	This study
2	Coruripe	AL	-36.1111	-10.1199	no	This study
3	Feliz Deserto	AL	-36.313	-10.3271	no	This study
4	Pacatuba	SE	-36.6593	-10.4418	no	This study
5	Brejo Grande	SE	-36.4631	-10.4813	no	This study
6	Capela	SE	-37.0638	-10.5396	no	This study
7	Capela	SE	-37.0613	-10.5483	no	This study
8	Capela	SE	-37.059	-10.5563	no	This study
9	Capela	SE	-37.0547	-10.5596	no	This study
10	Capela	SE	-37.0458	-10.5662	no	This study
11	Japaratuba	SE	-36.9328	-10.5832	no	[1]
12	Japaratuba	SE	-36.9662	-10.5999	no	[1]
13	Santo Amaro das Brotas	SE	-37.0573	-10.7875	no	This study
14	Areia Branca	SE	-37.3168	-10.824	yes	This study
15	São Cristovão	SE	-37.2451	-10.943	no	This study
16	São Cristovão	SE	-37.1995	-10.9832	no	[1]
17	Itaporanda dajuda	SE	-37.3275	-11.0503	no	This study
18	Boquim	SE	-37.5715	-11.084	no	This study
19	Arauá	SE	-37.6163	-11.2332	yes	[1]
20	Estância	SE	-37.4162	-11.2499	yes	[1]
21	Santa Luzia do Itanhi	SE	-37.4425	-11.3209	no	This study
22	Santa Luzia do Itanhi	SE	-37.4044	-11.3307	no	This study
23	Santa Luzia do Itanhi	SE	-37.6663	-11.3332	yes	[1]
24	Santa Luzia do Itanhi	SE	-37.4291	-11.3502	no	This study
25	Santa Luzia do Itanhi	SE	-37.4175	-11.3802	yes	This study
26	Cristinápolis	BA	-37.7496	-11.4999	yes	[1]
27	Cristinápolis	BA	-37.6829	-11.5332	yes	[1]
28	Cristinápolis	BA	-37.6829	-11.5332	no	[1]
29	Jandaíra	BA	-37.5448	-11.6523	yes	This study
30	Jandaíra	BA	-37.5352	-11.6546	yes	This study
31	Mundo Novo	BA	-40.3939	-11.9072	no	This study
32	Mundo Novo	BA	-40.4014	-11.9188	no	This study
33	Baixa Grande	BA	-40.278	-11.9781	no	This study
34	Conde	BA	-37.6896	-12.0166	yes	This study
35	Ouriçangas	BA	-38.6673	-12.0233	no	This study
36	Conde	BA	-37.7103	-12.0291	no	This study
37	Pedrão	BA	-38.6066	-12.1026	no	This study
38	Serra Preta	BA	-39.3324	-12.1614	no	This study
39	Serra Preta	BA	-39.3324	-12.1614	no	This study
40	Esplanada	BA	-37.9509	-12.2053	no	This study
41	Ipecaetá	BA	-39.3449	-12.2108	no	This study
42	Itanagra	BA	-38.0185	-12.2228	yes	This study
43	Entre Rios	BA	-37.9316	-12.226	no	This study
44	Itanagra	BA	-38.0326	-12.2374	yes	This study
45	Ipecaetá	BA	-39.367	-12.2597	no	This study
46	Teodoro Samapaio	BA	-38.6357	-12.2745	no	This study
47	Pojuca	BA	-38.1569	-12.3613	no	This study
48	Catú	BA	-38.4451	-12.3789	no	This study
49	Rafael Jambeiro	BA	-39.7163	-12.4999	yes	[1]
50	Rafael Jambeiro	BA	-39.7163	-12.4999	yes	[1]
51	Rafael Jambeiro	BA	-39.4996	-12.5332	no	[1]
52	Mata de São João	BA	-38.0359	-12.5696	yes	This study
53	Mata de São João	BA	-38.0359	-12.5696	yes	This study
54	Governador Mangabeira	BA	-39.0663	-12.5832	no	[1]
55	Cachoeira	BA	-38.9146	-12.6435	yes	This study
56	Cruz das Almas	BA	-39.1163	-12.6666	no	[1]
57	Itatim	BA	-39.6663	-12.6999	no	[1]
58	Itatim	BA	-39.6663	-12.7332	no	[1]
59	Madre de Deus	BA	-38.6177	-12.7464	no	This study
60	Guiné	BA	-41.4596	-12.7777	no	This study
61	Santa Terezinha	BA	-39.5376	-12.8132	no	This study
62	Santa Terezinha	BA	-39.4828	-12.8429	no	This study
63	Maragogipe	BA	-38.8785	-12.85	no	This study
64	Itatim	BA	-39.7996	-12.8499	no	[1]
65	Maragogipe	BA	-38.9438	-12.8536	no	This study
66	Maragogipe	BA	-38.9077	-12.8647	no	This study
67	Elísio Medrado	BA	-39.4937	-12.8653	no	This study
68	Itaparica	BA	-38.6663	-12.8666	no	[1]
69	Maragogipe	BA	-39.0544	-12.8673	yes	This study
70	Itatim	BA	-39.6996	-12.8666	no	[1]
71	Elísio Medrado	BA	-39.4817	-12.8723	no	This study
72	Elísio Medrado	BA	-39.4817	-12.8723	yes	This study
73	Salinas da Margarida	BA	-38.6663	-12.8832	yes	[1]
74	Nazaré	BA	-38.981	-12.9382	yes	This study
75	Varzedo	BA	-39.4163	-12.9499	yes	[1]
76	São Miguel das Matas	BA	-39.4665	-12.9794	yes	This study
77	Nazaré	BA	-38.9996	-12.9832	yes	[1]
78	Santo Antonio de Jesus	BA	-39.2496	-12.9999	yes	[1]
79	Amargosa	BA	-39.5482	-13.0074	no	This study
80	Amargosa	BA	-39.7208	-13.0272	no	This study
81	Amargosa	BA	-39.6663	-13.0332	yes	[1]
82	Vera Cruz	BA	-38.7496	-13.0832	no	[1]
83	Amargosa	BA	-39.6528	-13.0869	yes	This study
84	Brejões	BA	-39.7678	-13.1737	yes	This study
85	Laje	BA	-39.4496	-13.1832	yes	[1]
86	Mutuípe	BA	-39.5329	-13.2332	yes	[1]
87	Ubaíra	BA	-39.5996	-13.2499	yes	[1]
88	Ubaíra	BA	-39.6986	-13.2624	no	This study
89	Ubaíra	BA	-39.6371	-13.2629	no	This study
90	Irajuba	BA	-40.0262	-13.2643	no	This study
91	Ubaíra	BA	-39.6996	-13.2666	yes	[1]
92	Jiquiriça	BA	-39.6249	-13.2708	no	This study
93	Valença	BA	-38.9829	-13.2832	yes	[1]
94	Santa Inês	BA	-39.8663	-13.2832	no	[1]
95	Valença	BA	-39.4516	-13.2933	no	This study
96	Valença	BA	-39.2154	-13.3186	yes	This study
97	Valença	BA	-39.2398	-13.3323	no	This study
98	Valença	BA	-39.2444	-13.3532	yes	This study
99	Valença	BA	-39.0829	-13.4499	yes	[1]
100	Itaquara	BA	-39.8735	-13.4716	no	This study
101	Itaquara	BA	-39.8921	-13.4723	no	This study
102	Cravolândia	BA	-39.7163	-13.4999	yes	[1]
103	Itiruçu	BA	-40.1853	-13.4987	no	This study
104	Taperoá	BA	-39.1338	-13.5315	no	This study
105	Teolândia	BA	-39.4996	-13.5832	yes	[1]
106	Nilo Peçanha	BA	-39.0381	-13.592	yes	This study
107	Jaguaquara	BA	-39.8353	-13.5923	yes	This study
108	Jaguaquara	BA	-39.8447	-13.5943	yes	This study
109	Nilo Peçanha	BA	-39.1163	-13.5999	yes	[1]
110	Taperoá	BA	-39.1351	-13.6029	no	This study
111	Cairu	BA	-38.9101	-13.6641	yes	This study
112	Jaguaquara	BA	-39.7967	-13.6814	no	This study
113	Gandu	BA	-39.43	-13.7237	no	This study
114	Ituberá	BA	-39.1663	-13.7499	yes	[1]
115	Jequié	BA	-39.8525	-13.7534	yes	This study
116	Jequié	BA	-39.8736	-13.7624	no	This study
117	Pirai do Norte	BA	-39.3829	-13.7666	yes	[1]
118	Apuarema	BA	-39.6775	-13.8574	yes	This study
119	Nova Ibiá	BA	-39.6714	-13.8643	yes	This study
120	Igrapiúna	BA	-39.1663	-13.8666	yes	[1]
121	Camamú	BA	-39.1163	-13.9332	yes	[1]
122	Ibirapitanga	BA	-39.4518	-13.9898	no	This study
123	Ipiaú	BA	-39.7496	-14.1332	yes	[1]
124	Camamú	BA	-39.3338	-14.1504	yes	This study
125	Maraú	BA	-39.3479	-14.1576	yes	This study
126	Maraú	BA	-39.3329	-14.1666	yes	[1]
127	Ibirapitanga	BA	-39.3829	-14.1666	yes	[1]
128	Ubatã	BA	-39.5329	-14.1999	yes	[1]
129	Itagibá	BA	-39.7871	-14.2042	yes	This study
130	Maraú	BA	-39.3944	-14.2135	yes	This study
131	Ubaitaba	BA	-39.3168	-14.2439	yes	This study
132	Ubaitaba	BA	-39.3235	-14.2488	yes	This study
133	Itagibá	BA	-39.9163	-14.2666	yes	[1]
134	Aurelino leal	BA	-39.3728	-14.3307	yes	This study
135	Aurelino leal	BA	-39.364	-14.3308	yes	This study
136	Aurelino Leal	BA	-39.3329	-14.3332	yes	[1]
137	Itacaré	BA	-39.1923	-14.3711	yes	This study
138	Dário Meira	BA	-39.9072	-14.3709	yes	This study
139	Dário Meira	BA	-39.9163	-14.4166	yes	[1]
140	Itacaré	BA	-39.1099	-14.4339	yes	This study
141	Itacaré	BA	-39.1226	-14.4369	yes	This study
142	Boa Nova	BA	-40.0556	-14.4455	yes	This study
143	Ibicui	BA	-39.9201	-14.4703	yes	This study
144	Itacaré	BA	-39.1877	-14.4734	yes	This study
145	Uruçuca	BA	-39.1378	-14.4911	yes	This study
146	Uruçuca	BA	-39.1378	-14.4911	yes	This study
147	Ibitupã	BA	-39.8829	-14.5	yes	[1]
148	Ibicui	BA	-39.9241	-14.5201	yes	This study
149	Uruçuca	BA	-39.2706	-14.5293	yes	This study
150	Iguai	BA	-39.97	-14.5912	yes	This study
151	Itajuípe	BA	-39.4656	-14.599	yes	This study
152	Uruçuca	BA	-39.2829	-14.5999	yes	[1]
153	Uruçuca	BA	-39.3373	-14.6043	yes	This study
154	Uruçuca	BA	-39.3391	-14.6045	yes	This study
155	Iguai	BA	-39.9764	-14.6179	yes	This study
156	Itajuípe	BA	-39.4825	-14.6355	yes	This study
157	Iguai	BA	-40.0873	-14.6339	yes	This study
158	Iguai	BA	-40.0428	-14.6401	yes	This study
159	Ilhéus	BA	-39.2142	-14.6541	yes	This study
160	Ilhéus	BA	-39.1777	-14.6761	no	This study
161	Nova Canaã	BA	-40.2609	-14.6821	yes	This study
162	Ilhéus	BA	-39.1952	-14.6949	yes	This study
163	Almadina	BA	-39.6496	-14.6999	yes	[1]
164	Ilhéus	BA	-39.2437	-14.7163	yes	This study
165	Iguai	BA	-40.1853	-14.7443	yes	This study
166	Iguai	BA	-40.169	-14.7467	yes	This study
167	Almadina	BA	-39.5996	-14.75	no	[1]
168	Almadina	BA	-39.6658	-14.7555	yes	This study
169	Iguai	BA	-40.1621	-14.7635	no	This study
170	Nova Canaã	BA	-40.2062	-14.7677	yes	This study
171	Ilhéus	BA	-39.0829	-14.7833	yes	[1]
172	Ilhéus	BA	-39.1996	-14.7832	yes	[1]
173	Floresta Azul	BA	-39.6663	-14.8	yes	[1]
174	Ibicaraí	BA	-39.5314	-14.8323	yes	This study
175	Itabuna	BA	-39.2829	-14.8332	yes	[1]
176	Planalto	BA	-40.4328	-14.8324	yes	This study
177	Santa Cruz da Vitória	BA	-39.8001	-14.8472	yes	This study
178	Ilhéus	BA	-39.0329	-14.8499	yes	[1]
179	Ibicaraí	BA	-39.5996	-14.8667	yes	[1]
180	Nova Canaã	BA	-40.1565	-14.8983	yes	This study
181	Santa Cruz da Vitória	BA	-39.7246	-14.9443	yes	This study
182	Ilhéus	BA	-39.0214	-14.9487	yes	This study
183	Firmino Alves	BA	-39.9329	-14.9833	yes	[1]
184	Itororó	BA	-40.0102	-14.9982	yes	This study
185	Itororó	BA	-39.9327	-14.9998	yes	This study
186	Itororó	BA	-40.0011	-15.0035	yes	This study
187	Itororó	BA	-39.9346	-15.0139	yes	This study
188	Itororó	BA	-40.0168	-15.023	yes	This study
189	Ilhéus	BA	-38.9996	-15.0333	yes	[1]
190	Itororó	BA	-39.9755	-15.0676	yes	This study
191	Itororó	BA	-40.0252	-15.0815	yes	This study
192	Itororó	BA	-40.0664	-15.1167	no	[1]
193	Una	BA	-39.1663	-15.1667	yes	[1]
194	Itambé	BA	-40.1432	-15.1997	yes	This study
195	Itapetinga	BA	-40.2664	-15.25	no	[1]
196	Una	BA	-39.0829	-15.2667	no	[1]
197	Una	BA	-39.0329	-15.3333	yes	[1]
198	Camacan	BA	-39.5868	-15.3426	yes	This study
199	Camacan	BA	-39.5669	-15.3589	yes	This study
200	Santa Luzia	BA	-39.1996	-15.3667	yes	[1]
201	Santa Luzia	BA	-39.1996	-15.3833	no	[1]
202	Pau-Brasil	BA	-39.669	-15.3839	yes	This study
203	Camacan	BA	-39.5648	-15.3919	no	This study
204	Itapetinga	BA	-40.2063	-15.3933	yes	This study
205	Camacan	BA	-39.4848	-15.4312	yes	This study
206	Camacan	BA	-39.4745	-15.4434	yes	This study
207	Camacan	BA	-39.6087	-15.4435	yes	This study
208	Camacan	BA	-39.527	-15.4488	yes	This study
209	Santa Luzia	BA	-39.2071	-15.4653	yes	This study
210	Camacan	BA	-39.5803	-15.471	yes	This study
211	Santa Luzia	BA	-39.2049	-15.4767	yes	This study
212	Mascote	BA	-39.4261	-15.524	yes	This study
213	Canavieiras	BA	-39.1772	-15.5269	yes	This study
214	Canavieiras	BA	-39.1181	-15.5597	yes	This study
215	Canavieiras	BA	-39.0513	-15.5623	yes	This study
216	Macarani	BA	-40.4164	-15.5667	no	[1]
217	Camacan	BA	-39.5363	-15.5848	yes	This study
218	Itarantim	BA	-39.9496	-15.6	no	[1]
219	Camacan	BA	-39.537	-15.6102	yes	This study
220	Maiquinique	BA	-40.2664	-15.6167	no	[1]
221	Itarantim	BA	-40.0663	-15.65	no	[1]
222	Canavieiras	BA	-39.1037	-15.6575	yes	This study
223	Itarantim	BA	-40.1349	-15.695	yes	This study
224	Canavieiras	BA	-39.0829	-15.7167	yes	[1]
225	Macarani	BA	-40.5256	-15.7907	no	This study
226	Mascote	BA	-39.4725	-15.8129	yes	This study
227	Belmonte	BA	-39.3996	-15.8333	yes	[1]
228	Belmonte	BA	-38.8663	-15.85	yes	[1]
229	Belmonte	BA	-39.0829	-15.8667	no	[1]
230	Bandeira	MG	-40.5664	-15.8833	yes	[1]
231	Jordania	MG	-40.183	-15.9	no	[1]
232	Salto da Divisa	MG	-39.9496	-16.0167	no	[1]
233	Belmonte	BA	-39.3732	-16.0273	no	This study
234	Belmonte	BA	-39.3974	-16.0369	yes	This study
235	Belmonte	BA	-39.3614	-16.0523	yes	This study
236	Belmonte	BA	-39.2163	-16.0667	yes	[1]
237	Belmonte	BA	-39.2829	-16.0833	yes	[1]
238	Almenara	MG	-40.533	-16.0833	no	[1]
239	Almenara	MG	-40.5497	-16.1167	no	[1]
240	Jacinto	MG	-40.3337	-16.1303	no	This study
241	Jacinto	MG	-40.2997	-16.1333	no	[1]
242	Pedra Azul	MG	-41.2224	-16.132	no	This study
243	Santa Cruz de Cabrália	BA	-39.2916	-16.1477	no	This study
244	Pedra Azul	MG	-41.1157	-16.16	no	This study
245	Almenara	MG	-40.6997	-16.1667	no	[1]
246	Santa Cruz de Cabrália	BA	-38.9821	-16.1984	yes	This study
247	Santa Cruz de Cabrália	BA	-38.9821	-16.1984	no	This study
248	Eunápolis	BA	-39.6996	-16.2167	no	[1]
249	Jequitinhonha	MG	-40.9953	-16.2459	yes	This study
250	Santa Cruz de Cabrália	BA	-39.0496	-16.2667	yes	[1]
251	Santa Cruz de Cabrália	BA	-39.0234	-16.2818	yes	This study
252	Santa Maria do Salto	MG	-40.0935	-16.3262	no	This study
253	Santa Cruz de Cabrália	BA	-39.1829	-16.3333	yes	[1]
254	Santa Maria do Salto	MG	-40.074	-16.3478	yes	This study
255	Santa Cruz de Cabrália	BA	-39.3996	-16.3667	yes	[1]
256	Eunápolis	BA	-39.5829	-16.3667	yes	[1]
257	Eunápolis	BA	-39.4996	-16.3833	no	[1]
258	Santa Maria do Salto	MG	-40.0777	-16.3883	yes	This study
259	Porto Seguro	BA	-39.1946	-16.4326	no	This study
260	Porto Seguro	BA	-39.0996	-16.5	yes	[1]
261	Itabela	BA	-39.5663	-16.55	yes	[1]
262	Guaratinga	BA	-39.7996	-16.5833	yes	[1]
263	Porto Seguro	BA	-39.1469	-16.6064	yes	This study
264	Porto Seguro	BA	-39.1163	-16.6333	yes	[1]
265	Itabela	BA	-39.4496	-16.7	yes	[1]
266	Porto Seguro	BA	-39.1663	-16.8	yes	[1]
267	Joaíma	MG	-40.9286	-16.8037	no	This study
268	Fronteira dos vales	MG	-40.927	-16.8693	no	This study
269	Fronteira dos vales	MG	-40.927	-16.8693	no	This study
270	Pedra Azul	MG	-41.4779	-16.8639	no	This study
271	Sta Helena de Minas	MG	-40.6383	-16.9198	yes	This study
272	Itamaraju	BA	-39.5496	-16.9333	yes	[1]
273	Águas Formosas	MG	-40.9768	-16.9798	no	This study
274	Itanhém	BA	-40.533	-17.0167	yes	[1]
275	Vereda	BA	-40.1202	-17.0825	no	This study
276	Prado	BA	-39.2319	-17.1067	yes	This study
277	Itanhém	BA	-40.1613	-17.1419	no	This study
278	Itanhém	BA	-40.333	-17.1667	no	[1]
279	Medeiros Neto	BA	-40.2215	-17.2431	no	This study
280	Prado	BA	-39.2828	-17.2975	yes	This study
281	Prado	BA	-39.2329	-17.3333	yes	[1]
282	Prado	BA	-39.2393	-17.3725	yes	This study
283	Caravelas	BA	-40.0771	-17.4677	no	This study
284	Alcobaça	BA	-39.2163	-17.5	yes	[1]
285	Teixeira de Freitas	BA	-39.8465	-17.5025	no	This study
286	Alcobaça	BA	-39.5337	-17.5043	yes	This study
287	Teixeira de Freitas	BA	-39.622	-17.507	no	This study
288	Teixeira de Freitas	BA	-39.7496	-17.5167	yes	[1]
289	Alcobaça	BA	-39.2459	-17.5408	yes	This study
290	Alcobaça	BA	-39.2459	-17.5408	no	This study
291	Caravelas	BA	-39.7496	-17.6333	yes	[1]
292	Caravelas	BA	-39.2163	-17.7167	yes	[1]
293	Caravelas	BA	-39.6663	-17.7833	yes	[1]
294	Serra dos Aimorés	MG	-40.2496	-17.7833	no	[1]
295	Nanuque	MG	-40.333	-17.8167	no	[1]
296	Mucuri	BA	-39.8163	-18.0167	no	[1]
297	Mucuri	BA	-39.7663	-18.0333	no	[1]
298	Mucuri	BA	-39.8329	-18.1	no	[1]
299	Mucuriçi	ES	-40.5164	-18.1	no	[1]
300	Montanha	ES	-40.3664	-18.1333	no	[1]
301	Ecoporanga	ES	-40.7164	-18.1833	no	[1]
302	Montanha	ES	-40.2664	-18.2	no	[1]
303	Conceição da Barra	ES	-39.8194	-18.2371	no	This study
304	Conceição da Barra	ES	-39.8194	-18.2371	no	This study
305	Mucuri	ES	-39.7663	-18.25	yes	[1]
306	Pedro Canário	ES	-40.0829	-18.2667	no	[1]
307	Ecoporanga	ES	-40.7164	-18.2833	no	[1]
308	Pinheiros	ES	-39.9663	-18.3	no	[1]
309	Pinheiros	ES	-39.9663	-18.3	yes	[1]
310	Pinheiros	ES	-40.1329	-18.3	no	[1]
311	Conceição da Barra	ES	-39.8163	-18.3167	no	[1]
312	Conceição da Barra	ES	-39.6768	-18.354	yes	This study
313	Conceição da Barra	ES	-39.8439	-18.3556	no	This study
314	Conceição da Barra	ES	-39.8163	-18.3667	yes	[1]
315	Ecoporanga	ES	-40.833	-18.3667	no	[1]
316	Conceição da Barra	ES	-39.7163	-18.4167	yes	[1]
317	Pinheiros	ES	-40.2164	-18.4167	no	[1]
318	Pinheiros	ES	-40.2387	-18.4423	no	This study
319	Conceição da Barra	ES	-39.9543	-18.4978	no	This study
320	São Mateus	ES	-40.0996	-18.5	no	[1]
321	São Mateus	ES	-40.0996	-18.55	no	[1]
322	São Mateus	ES	-40.0996	-18.6	no	[1]
323	São Mateus	ES	-40.0496	-18.6167	no	[1]
324	Barra de São Franscisco	ES	-40.7997	-18.6667	no	[1]
325	São Mateus	ES	-40.0663	-18.7	no	[1]
326	Nova Venécia	ES	-40.3997	-18.7	no	[1]
327	Barra de São Franscisco	ES	-40.733	-18.7167	yes	[1]
328	São Mateus	ES	-39.7496	-18.7333	yes	[1]
329	São Mateus	ES	-39.8663	-18.7333	no	[1]
330	Barra de São Franscisco	ES	-40.8997	-18.7333	no	[1]
331	Barra de São Franscisco	ES	-40.8164	-18.75	no	[1]
332	Jaguaré	ES	-40.0163	-18.8	yes	[1]
333	São Mateus	ES	-39.7655	-18.805	no	This study
334	Nova Venécia	ES	-40.7664	-18.8167	no	[1]
335	São Mateus	ES	-39.7504	-18.8915	no	This study
336	São Mateus	ES	-39.7504	-18.8915	no	This study
337	São Mateus	ES	-39.7829	-18.9	yes	[1]
338	São Mateus	ES	-39.9163	-18.9	yes	[1]
339	Aguia Branca	ES	-40.7497	-18.9833	no	[1]
340	Linhares	ES	-40.0068	-19.0036	yes	This study
341	São Gabriel da Palha	ES	-40.533	-19.0167	no	[1]
342	Rio Bananal	ES	-40.1996	-19.1667	no	[1]
343	Linhares	ES	-39.9033	-19.1743	no	This study
344	Rio Bananal	ES	-40.3329	-19.2	no	[1]
345	Rio Bananal	ES	-40.2163	-19.2333	no	[1]
346	Rio Bananal	ES	-40.2163	-19.2333	yes	[1]
347	Linhares	ES	-39.9442	-19.2411	no	This study
348	Linhares	ES	-40.0296	-19.2664	no	This study
349	Linhares	ES	-39.9829	-19.2667	no	[1]
350	Rio Bananal	ES	-40.333	-19.2667	no	[1]
351	Agrovila	ES	-39.3329	-19.3	no	[1]
352	Rio Bananal	ES	-40.3664	-19.3167	yes	[1]
353	Linhares	ES	-39.7996	-19.3333	yes	[1]
354	Linhares	ES	-40.4164	-19.3667	yes	[1]
355	Linhares	ES	-40.0829	-19.4	no	[1]
356	Linhares	ES	-39.9829	-19.4167	yes	[1]
357	Marilândia	ES	-40.533	-19.4167	no	[1]
358	Linhares	ES	-40.0829	-19.4333	no	[1]
359	Linhares	ES	-40.1599	-19.455	yes	This study
360	Linhares	ES	-40.0829	-19.4667	yes	[1]
361	Linhares	ES	-39.9996	-19.4833	yes	[1]
362	Baixo Guandu	ES	-40.9164	-19.5	no	[1]
363	Linhares	ES	-39.8829	-19.5167	yes	[1]
364	Linhares	ES	-40.2996	-19.5333	no	[1]
365	Colatina	ES	-40.5664	-19.5333	no	[1]
366	Colatina	ES	-40.633	-19.5333	no	[1]
367	Colatina	ES	-40.8164	-19.5333	no	[1]
368	Linhares	ES	-39.8455	-19.552	no	This study
369	Colatina	ES	-40.633	-19.5667	no	[1]
370	Aracruz	ES	-40.1996	-19.5833	no	[1]
371	Linhares	ES	-39.4329	-19.6167	no	[1]
372	Linhares	ES	-39.8329	-19.6333	no	[1]
373	Colatina	ES	-40.6164	-19.6333	no	[1]
374	Itaguaçu	ES	-40.8497	-19.65	no	[1]
375	Aracruz	ES	-40.1996	-19.6833	no	[1]
376	Itaguaçu	ES	-40.8497	-19.6833	yes	[1]
377	Pocrane	MG	-41.4664	-19.6833	no	[1]
378	Aracruz	ES	-40.2829	-19.7	no	[1]
379	Aracruz	ES	-40.0329	-19.7333	yes	[1]
380	São Roque do Canaã	ES	-40.6664	-19.7333	yes	[1]
381	Aracruz	ES	-40.0097	-19.7427	yes	This study
382	João Neiva	ES	-40.383	-19.75	no	[1]
383	Santa Teresa	ES	-40.683	-19.8	no	[1]
384	Itaguaçu	ES	-40.8497	-19.8	yes	[1]
385	Mutum	MG	-41.4497	-19.8	no	[1]
386	Aracruz	ES	-40.0663	-19.8167	no	[1]
387	Aracruz	ES	-40.2829	-19.8167	no	[1]
388	Santa Teresa	ES	-40.6664	-19.8333	no	[1]
389	Aracruz	ES	-40.1303	-19.8534	yes	This study
390	Aracruz	ES	-40.0996	-19.8667	no	[1]
391	Santa Teresa	ES	-40.733	-19.8667	no	[1]
392	Aracruz	ES	-40.1329	-19.9333	yes	[1]
393	Fundão	ES	-40.3997	-19.9333	yes	[1]
394	Aracruz	ES	-40.1584	-19.9423	yes	This study
395	Santa Teresa	ES	-40.733	-19.95	yes	[1]
396	Aracruz	ES	-40.1496	-19.9667	yes	[1]
397	Afonso Cláudio	ES	-41.0193	-19.996	no	This study
398	Santa Maria de Jetibá	ES	-40.6664	-20.0167	no	[1]
399	Santa Maria de Jetibá	ES	-40.7497	-20.0167	yes	[1]
400	Fundão	ES	-40.1996	-20.0333	no	[1]
401	Afonso Cláudio	ES	-41.133	-20.0668	no	[1]
402	Afonso Cláudio	ES	-41.0675	-20.0715	no	This study
403	Afonso Cláudio	ES	-41.1097	-20.1326	no	This study
404	Lajinha	MG	-41.6664	-20.1333	no	[1]
405	Serra	ES	-40.1996	-20.15	no	[1]
406	Afonso Cláudio	ES	-41.0997	-20.15	no	[1]
407	Afonso Cláudio	ES	-41.1497	-20.15	no	[1]
408	Serra	ES	-40.333	-20.1667	yes	[1]
409	Serra	ES	-40.1996	-20.1833	no	[1]
410	Afonso Cláudio	ES	-41.1997	-20.1834	no	[1]
411	Afonso Cláudio	ES	-41.0997	-20.2167	no	[1]
412	Ibatiba	ES	-41.4997	-20.2333	no	[1]
413	Cariacica	ES	-40.4164	-20.2667	yes	[1]
414	Martin Soares	MG	-41.8664	-20.25	no	[1]
415	Domingos Martins	ES	-41.0664	-20.2668	yes	[1]
416	Domingos Martins	ES	-41.0635	-20.2757	yes	This study
417	Domingos Martins	ES	-40.7997	-20.3167	no	[1]
418	Venda Nova do Imigrante	ES	-41.133	-20.3167	no	[1]
419	Irupi	ES	-41.5606	-20.316	no	This study
420	Iúna	MG	-41.7997	-20.3168	no	[1]
421	Venda Nova do Imigrante	ES	-41.1997	-20.3334	no	[1]
422	Domingos Martins	ES	-40.6497	-20.3668	yes	[1]
423	Viana	ES	-40.4997	-20.3833	yes	[1]
424	Domingos Martins	ES	-40.6164	-20.3834	no	[1]
425	Manhumiirim	MG	-41.933	-20.3668	no	[1]
426	Domingos Martins	ES	-41.0491	-20.3805	yes	This study
427	Marechal Floriano	ES	-40.6664	-20.4	yes	[1]
428	Domingos Martins	ES	-40.9997	-20.4001	yes	[1]
429	Marechal Floriano	ES	-40.7464	-20.4116	no	This study
430	Alto Jequitibá	MG	-41.9497	-20.4168	no	[1]
431	Iúna	ES	-41.5039	-20.4259	yes	This study
432	Muniz Freire	ES	-41.4592	-20.4529	no	This study
433	Nova Manta	ES	-40.3329	-20.4668	yes	[1]
434	Castelo	ES	-41.0643	-20.4624	yes	This study
435	Marechal Floriano	ES	-40.7497	-20.4668	no	[1]
436	Muniz Freire	ES	-41.431	-20.4613	no	This study
437	Muniz Freire	ES	-41.4164	-20.4668	no	[1]
438	Castelo	ES	-41.0997	-20.5001	yes	[1]
439	Guarapari	ES	-40.6664	-20.5168	yes	[1]
440	Muniz Freire	ES	-41.4259	-20.5093	no	This study
441	Ibitirama	ES	-41.6664	-20.5334	no	[1]
442	Alfredo Chaves	ES	-40.6997	-20.5668	yes	[1]
443	Castelo	ES	-41.083	-20.5668	no	[1]
444	Divino de São Lourenço	ES	-41.7604	-20.5829	no	This study
445	Castelo	ES	-41.1997	-20.6001	no	[1]
446	Guarapari	ES	-40.4664	-20.6168	no	[1]
447	Guarapari	ES	-40.4664	-20.6168	no	[1]
448	Castelo	ES	-41.183	-20.6168	no	[1]
449	Alegre	ES	-41.583	-20.6334	no	[1]
450	Ibitirama	ES	-41.6158	-20.634	no	This study
451	Cachoeiro do Itapemirim	ES	-41.3704	-20.6779	no	This study
452	Cachoeiro do Itapemirim	ES	-41.3495	-20.6826	no	This study
453	Cachoeiro do Itapemirim	ES	-41.3426	-20.688	no	This study
454	Caiana	ES	-41.883	-20.7001	no	[1]
455	Alegre	ES	-41.5124	-20.7109	no	This study
456	Carangola	MG	-42.033	-20.7168	no	[1]
457	Anchieta	ES	-40.6027	-20.7411	no	This study
458	Cachoeiro do Itapemirim	ES	-41.2997	-20.7334	yes	[1]
459	Anchieta	ES	-40.6664	-20.7668	yes	[1]
460	Alegre	ES	-41.533	-20.7668	no	[1]
461	Alegre	ES	-41.5997	-20.7668	no	[1]
462	Guaçuí	ES	-41.6664	-20.7668	no	[1]
463	Guaçuí	ES	-41.627	-20.7706	no	This study
464	Iconha	ES	-40.8164	-20.7834	no	[1]
465	Farias Lemos	MG	-42.0164	-20.8001	no	[1]
466	Piúma	ES	-40.733	-20.8334	no	[1]
467	Cachoeiro do Itapemirim	ES	-41.183	-20.8334	no	[1]
468	Rio Nova do Sul	ES	-40.933	-20.8668	yes	[1]
469	Itapemirim	ES	-40.783	-20.9001	no	[1]
470	Itapemirim	ES	-40.8023	-20.9018	no	This study
471	Atílio Vivacqua	ES	-41.1997	-20.9001	no	[1]
472	Tombos	MG	-42.033	-20.9001	no	[1]
473	Itapemirim	ES	-41.0559	-20.9331	yes	This study
474	Itapemirim	ES	-40.9664	-20.9501	no	[1]
475	Itapemirim	ES	-41.0164	-20.9501	no	[1]
476	Muqui	ES	-41.3497	-20.9501	yes	[1]
477	São José do Calçado	ES	-41.683	-20.9501	no	[1]
478	Muqui	ES	-41.2403	-20.9648	no	This study
479	Muqui	ES	-41.2935	-20.9656	no	This study
480	Itapemirim	ES	-40.833	-21.0001	yes	[1]
481	Muqui	ES	-41.2427	-21.0028	no	This study
482	São José do Calçado	ES	-41.6497	-21.0168	no	[1]
483	Itapemirim	ES	-40.9164	-21.0334	no	[1]
484	Natividade	RJ	-41.9664	-21.0334	no	[1]
485	Mimosa do Sul	ES	-41.3664	-21.0668	no	[1]
486	Presidente Kennedy	ES	-41.0497	-21.1001	no	[1]
487	Bom Jesus do Norte	ES	-41.6664	-21.1168	no	[1]
488	Bom Jesus do Itabapoana	RJ	-41.683	-21.1334	no	[1]
489	Apiacá	ES	-41.5664	-21.1501	no	[1]
490	Marataizes	ES	-40.933	-21.1834	no	[1]
491	Campos dos Goytacazes	RJ	-41.4497	-21.2334	no	[1]
492	São Francisco do Itabapoana	RJ	-40.9497	-21.3001	no	[1]
493	São Francisco do Itabapoana	RJ	-41.1164	-21.3001	yes	[1]
494	São Francisco do Itabapoana	RJ	-41.0674	-21.4193	no	This study
495	Barenhas	RJ	-40.983	-21.5001	no	[1]
496	São Francisco do Itabapoana	RJ	-41.183	-21.5001	no	[1]
497	Cambuci	RJ	-41.9323	-21.5332	no	This study
498	São João da Barra	RJ	-41.0455	-21.7827	no	This study
499	Campos dos Goytacazes	RJ	-41.383	-21.8001	no	[1]
500	Carapebus	RJ	-41.7164	-22.1668	no	[1]

## Sheet: References
References
1	Oliver WLR, Santos IL. Threatened endemic mammals of the Atlantic forest region of south-eastern Brazil. Jersey: Jersey Wildlife Preservation Trust Special Scientific 4; 1991.
